# Supplementary material for: A cross-sectional study of lactation room quality and Dutch working mothers’ satisfaction, perceived ease of, and perceived support for breast milk expression at work
Source: Int Breastfeed J. 2021 Sep 6;16:67. doi: 10.1186/s13006-021-00415-y (PMC8422697; doi:10.1186/s13006-021-00415-y)
Supplement: Supplementary file 1 — Additional file 1. LRQCL rating scores Study 1a. LRQCL rating scores Study 1a [file 13006_2021_415_MOESM1_ESM.xls]

## Sheet: Q18_1 een deur met een slot
1	1	1
1	1	1
1	1	1
1	1	1
2	2	2
1	1	1
1	1	1
1	1	1
1	1	1
1	1	1
1	1	1
1	1	1
1	1	1
1	1	1
1	1	1
1	2	1
1	1	1
1	1	1
1	1	1
1	1	1
1	1	1
1	1	1
1	1	1
1	1	1
1	1	1
1	1	1
1	1	1
1	1	1
1	1	1
1	1	1
1	1	1
1	1	1
1	1	1

## Sheet: Q18_2 Een bordje waarop staat d
2	2	1
1	1	1
1	1	1
1	1	1
2	2	2
2	2	2
2	2	2
2	2	2
2	2	2
2	2	2
1	1	1
1	1	1
2	2	2
1	1	1
2	2	2
2	2	2
2	2	2
1	1	1
1	1	1
2	2	2
2	2	2
2	2	2
2	2	2
2	2	2
2	2	2
1	1	1
1	1	1
2	2	2
2	2	1
2	2	2
1	1	1
2	2	2
2	2	2

## Sheet: Q18_3 Een bordje of deurhanger 
1	2	1
1	1	1
2	2	2
1	1	1
2	1	2
2	2	2
2	1	2
2	2	2
2	2	2
2	2	2
2	2	2
1	1	1
2	1	2
1	1	1
2	2	2
2	2	2
1	1	1
2	2	2
2	2	2
2	2	2
2	2	2
2	2	2
1	1	1
2	2	2
2	2	2
1	1	1
1	1	1
1	2	2
2	2	2
1	1	2
1	1	2
2	2	2
1	1	2

## Sheet: Q19_1 Een (opvouwbaar) bed
2	2	2
2	2	2
2	2	2
1	1	1
2	2	2
2	2	2
1	1	1
1	1	1
2	2	2
2	2	2
2	2	2
1	1	1
1	1	2
2	2	2
2	2	2
2	2	2
2	2	2
2	2	2
2	1	1
2	2	2
2	2	2
2	2	2
2	2	2
2	2	2
2	2	2
1	1	1
1	1	1
1	1	1
2	2	2
2	2	2
2	2	2
2	2	2
2	2	2

## Sheet: Q19_2 Een bank
2	2	2
2	2	2
2	2	2
2	2	2
2	2	2
2	2	2
2	2	2
2	2	2
2	2	2
2	2	2
2	2	2
2	2	2
2	2	1
2	2	2
2	2	2
2	2	2
2	2	2
2	2	2
2	1	2
2	2	2
2	2	2
2	2	2
1	1	2
2	2	2
1	1	1
2	2	2
2	2	2
2	2	2
2	2	2
2	2	2
2	2	2
2	2	2
2	2	2

## Sheet: Q19_3 Een stoel
1	1	1
1	1	1
1	1	1
1	1	1
1	1	1
1	1	1
1	1	1
1	1	1
1	1	1
1	1	1
1	1	1
1	1	1
1	1	1
1	1	1
1	1	1
1	1	1
1	1	1
1	1	1
1	1	1
1	1	1
1	1	1
1	1	1
1	1	1
1	1	1
2	2	2
1	1	1
1	1	1
1	1	1
2	2	2
1	1	1
1	1	1
1	1	1
1	1	1

## Sheet: Q19_5 Een tafeltje of oppervlak
1	1	1
1	1	1
1	1	1
1	1	1
1	1	1
1	1	1
1	1	1
1	1	1
1	1	1
1	1	1
1	1	1
1	1	1
1	1	1
1	1	1
1	1	2
1	1	1
1	1	1
1	1	1
1	1	1
2	2	2
1	1	1
1	1	1
1	1	1
1	1	1
1	1	2
1	1	1
1	1	1
1	1	1
2	2	2
1	1	1
1	2	2
1	1	1
1	1	1

## Sheet: Q21_5 Een kapstok of haakje
2	2	2
2	2	2
2	2	2
1	1	1
2	2	2
2	2	2
2	2	2
2	2	2
1	1	1
2	2	2
1	1	1
1	1	1
2	2	2
2	2	2
2	2	2
2	2	2
2	2	2
2	2	2
2	2	2
1	1	1
2	2	2
2	2	2
2	2	2
1	1	1
1	1	1
2	2	2
2	2	2
2	2	2
2	2	2
2	2	2
2	2	2
2	2	2
2	2	2

## Sheet: Q21_6 Een kamerscherm
2	2	2
2	2	2
2	2	2
2	2	2
2	2	2
2	2	2
2	2	2
2	2	2
2	2	2
2	2	2
2	2	2
2	2	2
2	2	2
2	2	2
2	2	2
2	2	2
2	2	2
2	2	2
2	2	2
2	2	2
2	2	2
2	2	2
2	2	2
2	2	2
2	2	2
2	2	2
2	2	2
2	2	2
2	2	2
2	2	2
2	2	2
2	2	2
2	2	2

## Sheet: Q21_1 Een werkzaam stopcontact
1	1	1
1	1	1
1	1	1
1	1	1
1	1	1
1	1	1
1	1	1
1	1	1
1	1	1
1	1	1
1	1	1
1	1	1
1	1	1
1	1	1
1	1	1
1	1	1
1	1	1
1	1	1
1	1	1
1	1	1
1	1	1
1	1	1
1	1	1
1	1	1
1	1	1
1	1	1
1	1	1
1	1	1
2	2	2
1	1	1
1	1	1
1	1	1
1	1	1

[truncated: 25 more sheets: Q21_2 Een door de werkgever ver, Q21_4 Papieren doekjes keukenro, Q21_11 Natte doekjes, Q21_3 Een prullenbak, Q21_9 Een wasbak, Q21_8 Een koelkast, Q21_7 Een spiegel, Q33_1 Een radio, Q33_2 Een televisie, Q33_3 Boeken en of magazines, Q33_4 Mogelijkheid om koffie of, Q33_6 Een kussen(tje) op de ban, Q33_5 Een dekentje, Q22_1 Posters of schilderijen, Q22_2 Kunstplanten of bloemen, Q22_3 Echte planten of bloemen, Q22_4 Gekleurde muur, Q22_5 Een prik of magneetbord, Q22_6 Overige decoratie, Q23_1 Een raam …]
