# Supplementary material for: A cross-sectional study of lactation room quality and Dutch working mothers’ satisfaction, perceived ease of, and perceived support for breast milk expression at work
Source: Int Breastfeed J. 2021 Sep 6;16:67. doi: 10.1186/s13006-021-00415-y (PMC8422697; doi:10.1186/s13006-021-00415-y)
Supplement: Supplementary file 5 — Additional file 5. SPSS syntax for Study 2. SPSS syntax for Study 2 [file 13006_2021_415_MOESM5_ESM.sps]

* Encoding: UTF-8.
USE ALL.
COMPUTE filter_$=(Q210_3 >= 0).
VARIABLE LABELS filter_$ 'Q210_3 >= 0 (FILTER)'.
VALUE LABELS filter_$ 0 'Not Selected' 1 'Selected'.
FORMATS filter_$ (f1.0).
FILTER BY filter_$.
EXECUTE.


RECODE Q96 (1 thru 7=1) (8 thru 9=2) INTO OPL2NOV.
VARIABLE LABELS  OPL2NOV 'Opleiding 2 niveaus (1=laag/midden 2=hoog)'.
EXECUTE.

*RECODE Q96 (1=1) (2=1) (3=1) (4=1) (5=1) (6=2) (7=2) (8=3) (9=3) INTO Opl3nov. VARIABLE LABELS  Opl3nov 'opleding 3 niveaus'.EXECUTE. Conform indeling CBS en peiling zuigelingenvoeding.*

RECODE Q96 (1=1) (2=1) (3=1) (4=1) (5=1) (6=2) (7=2) (8=3) (9=3) INTO Opl3nov.
VARIABLE LABELS  Opl3nov 'opleding 3 niveaus'.
EXECUTE.

* volgende variabelen hadden labels van 2 tm 8 ipv 1 tm 7, daarom gehercodeerd: Q151, Q128, Q129.0 *

 
RECODE Q151 Q128 Q129.0 (2=1) (3=2) (4=3) (5=4) (6=5) (7=6) (8=7).
EXECUTE.

*Correctie op lengte en breedte, wanneer > 12 meter =missing*

 
RECODE Q27 Q104 (12.01 thru Highest=SYSMIS).
EXECUTE.
 
* hercoderen satisfaction, affect en arousal*

RECODE tevredenheid (1=7) (2=6) (3=5) (4=4) (5=3) (6=2) (7=1).
EXECUTE.

RECODE mood (1=7) (2=6) (3=5) (4=4) (5=3) (6=2) (7=1).
EXECUTE.

RECODE relaxation (1=7) (2=6) (3=5) (4=4) (5=3) (6=2) (7=1).
EXECUTE.


COMPUTE Oppervlakte=Q27 * Q104.
EXECUTE.

* hercoderen items ErvarenKwaliteitKolfkamer*

RECODE Q149 (1=7) (2=6) (3=5) (4=4) (5=3) (6=2) (7=1).
EXECUTE.
RECODE Q151 (1=7) (2=6) (3=5) (4=4) (5=3) (6=2) (7=1).
EXECUTE.
RECODE Q128 (1=7) (2=6) (3=5) (4=4) (5=3) (6=2) (7=1).
EXECUTE.
RECODE Q129.0 (1=7) (2=6) (3=5) (4=4) (5=3) (6=2) (7=1).
EXECUTE.

RECODE Q153 (1=7) (2=6) (3=5) (4=4) (5=3) (6=2) (7=1).
EXECUTE.
RECODE Q155 (1=7) (2=6) (3=5) (4=4) (5=3) (6=2) (7=1).
EXECUTE.
RECODE Q135 (1=7) (2=6) (3=5) (4=4) (5=3) (6=2) (7=1).
EXECUTE.
RECODE Q137 (1=7) (2=6) (3=5) (4=4) (5=3) (6=2) (7=1).
EXECUTE.

RECODE Q123 (1=7) (2=6) (3=5) (4=4) (5=3) (6=2) (7=1).
EXECUTE.
RECODE Q122 (1=7) (2=6) (3=5) (4=4) (5=3) (6=2) (7=1).
EXECUTE.
RECODE Q125 (1=7) (2=6) (3=5) (4=4) (5=3) (6=2) (7=1).
EXECUTE.
RECODE Q147 (1=7) (2=6) (3=5) (4=4) (5=3) (6=2) (7=1).
EXECUTE.

RECODE Q127 (1=7) (2=6) (3=5) (4=4) (5=3) (6=2) (7=1).
EXECUTE.
RECODE Q124 (1=7) (2=6) (3=5) (4=4) (5=3) (6=2) (7=1).
EXECUTE.
RECODE Q129 (1=7) (2=6) (3=5) (4=4) (5=3) (6=2) (7=1).
EXECUTE.
RECODE Q141 (1=7) (2=6) (3=5) (4=4) (5=3) (6=2) (7=1).
EXECUTE.
RECODE Q145 (1=7) (2=6) (3=5) (4=4) (5=3) (6=2) (7=1).
EXECUTE.

RECODE Q131 (1=7) (2=6) (3=5) (4=4) (5=3) (6=2) (7=1).
EXECUTE.
RECODE Q133 (1=7) (2=6) (3=5) (4=4) (5=3) (6=2) (7=1).
EXECUTE.
RECODE Q127.0 (1=7) (2=6) (3=5) (4=4) (5=3) (6=2) (7=1).
EXECUTE.
RECODE Q126 (1=7) (2=6) (3=5) (4=4) (5=3) (6=2) (7=1).
EXECUTE.

* berekenen subschalen en totale schaal ErvarenKwaliteitKolfkamer*

COMPUTE Functionaliteit=(Q149 + Q151 + Q128 + Q129.0)/4.
EXECUTE.

COMPUTE Privacy=(Q153 + Q155 + Q135 + Q137)/4.
EXECUTE.

COMPUTE Hygiëne=(Q123 + Q122 + Q125 + Q147)/4.
EXECUTE.

COMPUTE Comfort=(Q127 + Q124 + Q129 + Q141 + Q145)/5.
EXECUTE.

COMPUTE Esthetiek=(Q131 + Q133 + Q127.0 + Q126)/4.
EXECUTE.


COMPUTE ErvarenKwaliteitKolfkamer=(Functionaliteit + Privacy + Hygiëne + Comfort + Esthetiek)/5.
EXECUTE.


* hercoderen items SNcollegas, SNmanager, EEKolven*

RECODE Q75 (1=7) (2=6) (3=5) (4=4) (5=3) (6=2) (7=1).
EXECUTE.

RECODE Q76 (1=7) (2=6) (3=5) (4=4) (5=3) (6=2) (7=1).
EXECUTE.

RECODE Q78 (1=7) (2=6) (3=5) (4=4) (5=3) (6=2) (7=1).
EXECUTE.

RECODE Q79 (1=7) (2=6) (3=5) (4=4) (5=3) (6=2) (7=1).
EXECUTE.

RECODE Q189 (1=7) (2=6) (3=5) (4=4) (5=3) (6=2) (7=1).
EXECUTE.


* berekenen SNcollegas, SNmanager, EEKolven*


COMPUTE SNcollegas=(Q75 + Q76)/2.
EXECUTE.

COMPUTE SNmanager=(Q78 + Q79)/2.
EXECUTE.

COMPUTE EEKolven=Q189.
EXECUTE.


*definiëren dedicatedkk*

IF  (Q130 = 1) dedicatedkk=1.
IF  (Q130 = 2) dedicatedkk=2.
EXECUTE.

*somscore als 1, dan 1, als 2 dan 0, als 3 dan ook 0*

RECODE Q18_1 Q18_2 Q18_3 Q19_1 Q19_2 Q19_3 Q19_5 Q21_5 Q21_6 Q21_1 Q21_2 Q21_4 Q21_11 Q21_3 Q21_9 
Q21_8 Q21_7 Q33_1 Q33_2 Q33_3 Q22_1 Q22_2 Q22_3 Q22_4 Q22_5 Q22_6 Q23_1 Q23_2 Q23_3 Q23_4 Q44_1 Q44_2 (2=0) (3=0).
EXECUTE.


COMPUTE somscorekolfk=Q18_1+Q18_2+Q18_3+Q19_1+Q19_2+Q19_3+Q19_5+Q21_5+Q21_6+Q21_1+Q21_2+Q21_4+
    Q21_11+Q21_3+Q21_9+Q21_8+Q21_7+Q33_1+Q33_2+Q33_3+Q22_1+Q22_2+Q22_3+Q22_4+Q22_5+Q22_6+Q23_1+Q23_2+
    Q23_3+Q23_4+Q44_1+Q44_2.
EXECUTE.


* z scores maken*

DESCRIPTIVES VARIABLES=Q94 Functionaliteit Privacy Hygiëne Comfort Esthetiek  
    SNcollegas SNmanager EEKolven ErvarenKwaliteitKolfkamer Opl3nov dedicatedkk tevredenheid rapportcijfer mood relaxation somscorekolfk 
  /SAVE
  /STATISTICS=MEAN STDDEV MIN MAX.


*----------------------------------------------------------------------------------------OVERIGE ANALYSES---------------------------------------------------------------------------------------------------------------------------*

*correlatiematrix*
  
  CORRELATIONS
  /VARIABLES=ErvarenKwaliteitKolfkamer tevredenheid rapportcijfer Functionaliteit Privacy Hygiëne Comfort Esthetiek somscorekolfk SNcollegas SNmanager 
    EEKolven mood relaxation 
  /PRINT=TWOTAIL NOSIG
  /MISSING=PAIRWISE.

*lijst van de variablelen in de observatielijst in de final sample*

 
FREQUENCIES VARIABLES=Q18_1 Q18_2 Q18_3 Q19_1 Q19_2 Q19_3 Q19_5 Q21_5 Q21_6 Q21_1 Q21_2 Q21_4 
    Q21_11 Q21_3 Q21_9 Q21_8 Q21_7 Q33_1 Q33_2 Q33_3 Q22_1 Q22_2 Q22_3 Q22_4 Q22_5 Q22_6 Q23_1 Q23_2 
    Q23_3 Q23_4 Q44_1 Q44_2 
     /ORDER=ANALYSIS.

*somscoren29 is zonder kapstok en zonder overige decoratie en zonder airco* 

COMPUTE somscoren29=Q18_1+Q18_2+Q18_3+Q19_1+Q19_2+Q19_3+Q19_5+Q21_6+Q21_1+Q21_2+Q21_4+
    Q21_11+Q21_3+Q21_9+Q21_8+Q21_7+Q33_1+Q33_2+Q33_3+Q22_1+Q22_2+Q22_3+Q22_4+Q22_5+Q23_1+Q23_2+
    Q23_3+Q23_4+Q44_1.
EXECUTE.


* berekenen cronbachs alfa, en alfa if item deleted voor somcoren29*

RELIABILITY
  /VARIABLES=Q18_1  Q18_2  Q18_3  Q19_1  Q19_2  Q19_3  Q19_5  Q21_6  Q21_1  Q21_2  Q21_4  
    Q21_11  Q21_3  Q21_9  Q21_8  Q21_7  Q33_1  Q33_2  Q33_3  Q22_1  Q22_2  Q22_3  Q22_4  Q22_5  Q23_1  Q23_2  
    Q23_3  Q23_4  Q44_1  
  /SCALE('ALL VARIABLES') ALL
  /MODEL=ALPHA
  /STATISTICS=DESCRIPTIVE SCALE
  /SUMMARY=TOTAL.

* frequenties van alle items berekenen* 

FREQUENCIES VARIABLES=Q18_1  Q18_2  Q18_3  Q19_1  Q19_2  Q19_3  Q19_5  Q21_6  Q21_1  Q21_2  Q21_4  
    Q21_11  Q21_3  Q21_9  Q21_8  Q21_7  Q33_1  Q33_2  Q33_3  Q22_1  Q22_2  Q22_3  Q22_4  Q22_5  Q23_1  Q23_2  
    Q23_3  Q23_4  Q44_1  Q44_2
  /STATISTICS=STDDEV VARIANCE MEAN
  /ORDER=ANALYSIS.


*Analyses*

* Encoding: UTF-8.
* Regressie analyse OLRQ op tevredenheid, rapportcijfer, PBC SNcoll SNmanager met somscore29*


REGRESSION
  /DESCRIPTIVES MEAN STDDEV CORR SIG N
  /MISSING LISTWISE
  /STATISTICS COEFF OUTS CI(95) R ANOVA CHANGE
  /CRITERIA=PIN(.05) POUT(.10)
  /NOORIGIN 
  /DEPENDENT Ztevredenheid
  /METHOD=ENTER somscoren29.

REGRESSION
  /DESCRIPTIVES MEAN STDDEV CORR SIG N
  /MISSING LISTWISE
  /STATISTICS COEFF OUTS CI(95) R ANOVA CHANGE
  /CRITERIA=PIN(.05) POUT(.10)
  /NOORIGIN 
  /DEPENDENT Zrapportcijfer
  /METHOD=ENTER somscoren29.

REGRESSION
  /DESCRIPTIVES MEAN STDDEV CORR SIG N
  /MISSING LISTWISE
  /STATISTICS COEFF OUTS CI(95) R ANOVA CHANGE
  /CRITERIA=PIN(.05) POUT(.10)
  /NOORIGIN 
  /DEPENDENT ZSNcollegas
  /METHOD=ENTER somscoren29.

REGRESSION
  /DESCRIPTIVES MEAN STDDEV CORR SIG N
  /MISSING LISTWISE
  /STATISTICS COEFF OUTS CI(95) R ANOVA CHANGE
  /CRITERIA=PIN(.05) POUT(.10)
  /NOORIGIN 
  /DEPENDENT ZSNmanager
  /METHOD=ENTER somscoren29.

REGRESSION
  /DESCRIPTIVES MEAN STDDEV CORR SIG N
  /MISSING LISTWISE
  /STATISTICS COEFF OUTS CI(95) R ANOVA CHANGE
  /CRITERIA=PIN(.05) POUT(.10)
  /NOORIGIN 
  /DEPENDENT ZEEKolven
  /METHOD=ENTER somscoren29.


*correlaties IV en DV's *

CORRELATIONS
  /VARIABLES=somscoren29 tevredenheid EEKolven SNcollegas SNmanager
  /PRINT=TWOTAIL NOSIG
  /STATISTICS DESCRIPTIVES
  /MISSING=PAIRWISE.


 
MEANS TABLES=somscoren29 BY dedicatedkk
  /CELLS=MEAN COUNT STDDEV
  /STATISTICS ANOVA.


*reliability en statistics observatie lijst 29 items*

RELIABILITY
  /VARIABLES=Q18_1 Q18_2 Q18_3 Q19_1 Q19_2 Q19_3 Q19_5 Q21_6 Q21_1 Q21_2 Q21_4 
    Q21_11 Q21_3 Q21_9 Q21_8 Q21_7 Q33_1 Q33_2 Q33_3 Q22_1 Q22_2 Q22_3 Q22_4 Q22_5 Q23_1 Q23_2 
    Q23_3 Q23_4 Q44_1
  /SCALE('ALL VARIABLES') ALL
  /MODEL=ALPHA
  /STATISTICS=DESCRIPTIVE
  /SUMMARY=TOTAL.
